# Supplementary material for: Addressing Inflammaging and Disease-Related Malnutrition: Adequacy of Oral Nutritional Supplements in Clinical Care
Source: Nutrients. 2024 Nov 29;16(23):4141. doi: 10.3390/nu16234141 (PMC11643944; doi:10.3390/nu16234141)
Supplement: Supplementary file 1 [file nutrients-16-04141-s001.zip]

Archive with 1 entries (1 files):
- nutrients-3305957-supplementary.pdf
